# Supplementary material for: Pheromone-Based Mating Disruption of Conogethes punctiferalis (Lepidoptera: Crambidae) in Chestnut Orchards
Source: Insects. 2024 Jun 12;15(6):445. doi: 10.3390/insects15060445 (PMC11203852; doi:10.3390/insects15060445)
Supplement: Supplementary file 1 [file insects-15-00445-s001.zip]

Archive with 1 entries (1 files):
- insects-3012156-supplementary.pdf
